# Supplementary material for: Modulation of Microbiome–Mitochondria Axis as a Novel Approach for Treatment of Obesity: A Scoping Review
Source: Med Sci (Basel). 2026 Mar 6;14(1):124. doi: 10.3390/medsci14010124 (PMC13028557; doi:10.3390/medsci14010124)
Supplement: Supplementary file 1 [file medsci-14-00124-s001.zip]

Archive with 1 entries (1 files):
- medsci-4149115-supplementary.pdf
